# Supplementary material for: Potential Confounders in the Analysis of Brazilian Adolescent’s Health: A Combination of Machine Learning and Graph Theory
Source: Int J Environ Res Public Health. 2019 Dec 21;17(1):90. doi: 10.3390/ijerph17010090 (PMC6981403; doi:10.3390/ijerph17010090)
Supplement: Supplementary file 1 [file ijerph-17-00090-s001.xlsx]

## Sheet: Sheet1
Variable	Question/Answer
VB01001	What is your gender?
1	Male
2	Female
VB01002	What is your racial identification?
1	White
2	Black
3	Asian ethnicity
4	Mixed ethnicity
5	Indigenous
99	Uninformed
VB01004	What is your birthday month?
1	January
2	February
3	March
4	April
5	May
6	June
7	July
8	August
9	September
10	October
11	November
12	December
99	Uninformed
VB01022	In what shift do you attend school?
1	Morning
2	Intermediate
3	Afternoon
4	Evening
5	Full day
99	Uninformed
VB01023	Do you go to school for a full day (attend school activities for 7 or more hours throughout the school year)?
1	Yes
2	No
99	Uninformed
VB01024	Do you study in a boarding school (the school has accommodation where students stay and sleep on a daily basis throughout the school year)?
1	Yes
2	No
99	Uninformed
VB01025
1	Elementary School
2	High school
3	Technical/Trade Education
4	University/ College
5	Postgraduate studies
6	I don't know
99	Uninformed
VB01026	When you finish your current stage/level, what do you want to do?
1	Only keep studying
2	Only work
3	Continue studying and working
4	Following another plan
5	I don't know
99	Uninformed
VB01006	Do you live with your mother?
1	Yes
2	No
99	Uninformed
VB01007	Do you live with your father?
1	Yes
2	No
99	Uninformed
VB01010A	Counting you, how many people live in your house or apartment?
1	1 person (live alone)
2	2 people
3	3 people
4	4 people
5	5 people
6	6 people
7	7 people
8	8 people
9	9 people
10	10 people or more
99	Uninformed
VB01013	Does your house have landline phone?
1	Yes
2	No
99	Uninformed
VB01014	Do you have a cellphone/ mobile phone?
1	Yes
2	No
99	Uninformed
VB01015A	Do you have computers at home? (desktop, notebook, laptop, etc)?
1	Yes
2	No
99	Uninformed
VB01016	Do you have internet access in your home?
1	Yes
2	No
99	Uninformed
VB01017	Does anyone in your house have a car?
1	Yes
2	No
99	Uninformed
VB01018	Does anyone in your house have a motorcycle or scooter?
1	Yes
2	No
99	Uninformed
VB01019	How many bathrooms in your house have a shower?
1	I dont have a bathroom with shower inside my house
2	1 bathroom
3	2 bathrooms
4	3 bathrooms
5	4 or more bathrooms
99	Uninformed
VB01020A	Do you have a housekeeper receiving money to work in your house three or more days a week?
1	Yes
2	No
99	Uninformed
VB01008A	What is your mother's highest level of education?
1	My mother did not study
2	My mother started elementary school, but did not finish
3	My mother finished elementary school
4	My mother started high school, but did not finish
5	My mother finished high school
6	My mother started college/university, but did not finish
7	My mother finished college/university
8	I don't know
99	Uninformed
VB01011	Do you have a job or run a business?
1	Yes
2	No
99	Uninformed
VB02019A	Do you usually have breakfast?
1	Yes, every day
2	Yes, 5-6 days a week
3	Yes, 3-4 days a week
4	Yes, 1-2 days a week
5	Rarely
6	No
99	Uninformed
VB02017A	Do you eat meals with your parents or guardian/s?
1	Yes, every day
2	Yes, 5-6 days a week
3	Yes, 3-4 days a week
4	Yes, 1-2 days a week
5	Rarely
6	No
99	Uninformed
VB02018A	Do you usually eat while watching TV or studying?
1	Yes, every day
2	Yes, 5-6 days a week
3	Yes, 3-4 days a week
4	Yes, 1-2 days a week
5	Rarely
6	No
99	Uninformed
VB02021	Does your school offer food free of charge to students? (Not including items purchased at the cafeteria/snack bar/canteen)
1	Yes
2	No
3	I don't know
99	Uninformed
VB02020A	Do you usually eat the food (lunch) offered by the school? (Not including items purchased at the cafeteria/snack bar/canteen)
-1	Skip question
1	Yes, every day
2	Yes, 3-4 days a week
3	Yes, 1-2 days a week
4	Rarely
5	No
99	Uninformed
VB02001	IN THE LAST 7 DAYS, how many days did you eat beans?
1	I have not eaten beans in the last 7 days (0 days)
2	1 day in the last 7 days
3	2 days in the last 7 days
4	3 days in the last 7 days
5	4 days in the last 7 days
6	5 days in the last 7 days
7	6 days in the last 7 days
8	Every day in the last 7 days
99	Uninformed
VB02002	IN THE LAST 7 DAYS, how many days did you eat fried snacks? Example: french fries (not including chips) or fried snacks such as chicken drumstick, fried kebab, fried pastry, acarajé, etc.
1	I haven't eaten salty fried foods in the last 7 days (0 days)
2	1 day in the last 7 days
3	2 days in the last 7 days
4	3 days in the last 7 days
5	4 days in the last 7 days
6	5 days in the last 7 days
7	6 days in the last 7 days
8	Every day in the last 7 days
99	Uninformed
VB02004A	IN THE LAST 7 DAYS, how many days did you eat at least one type of greens or vegetables? Examples: lettuce, squash, broccoli, onion, carrot, chayote, cabbage, spinach, cucumber, tomato etc. Do not include potato and cassava (manioc / cassava).
1	I have not eaten any kind of raw or boiled vegetables or greens in the last 7 days (0 day)
2	1 day in the last 7 days
3	2 days in the last 7 days
4	3 days in the last 7 days
5	4 days in the last 7 days
6	5 days in the last 7 days
7	6 days in the last 7 days
8	Every day in the last 7 days
99	Uninformed
VB02010	IN THE LAST 7 DAYS, how many days did you eat goodies (sweets like chocolates, candies, chewing gum or lollipops)?
1	I did not eat sweets in the last 7 days (0 days)
2	1 day in the last 7 days
3	2 days in the last 7 days
4	3 days in the last 7 days
5	4 days in the last 7 days
6	5 days in the last 7 days
7	6 days in the last 7 days
8	Every day in the last 7 days
99	Uninformed
VB02011	IN THE LAST 7 DAYS, how many days did you eat fresh fruit or fruit salad?
1	I did not eat fresh fruit or fruit salad in the last 7 days (0 days)
2	1 day in the last 7 days
3	2 days in the last 7 days
4	3 days in the last 7 days
5	4 days in the last 7 days
6	5 days in the last 7 days
7	6 days in the last 7 days
8	Every day in the last 7 days
99	Uninformed
VB02013	IN THE LAST 7 DAYS, how many days did you drink soft drinks?
1	I haven't had soda in the last 7 days (0 days)
2	1 day in the last 7 days
3	2 days in the last 7 days
4	3 days in the last 7 days
5	4 days in the last 7 days
6	5 days in the last 7 days
7	6 days in the last 7 days
8	Every day in the last 7 days
99	Uninformed
VB02022	IN THE LAST 7 DAYS, how many days did you eat processed food or meat patties (instant noodles, packet/packaged snacks, crackers, cookies/biscuits, hamburger, ham, bologna, salami, sausage)
1	I have not eaten processed / salty foods ​​in the last 7 days (0 days)
2	1 day in the last 7 days
3	2 days in the last 7 days
4	3 days in the last 7 days
5	4 days in the last 7 days
6	5 days in the last 7 days
7	6 days in the last 7 days
8	Every day in the last 7 days
99	Uninformed
VB02023	IN THE LAST 7 DAYS, how many days did you eat at fast food restaurants, such as coffee shops, hot dog stalls, pizzeria etc?
1	I did not eat at fast food restaurants in the last 7 days (0 days)
2	1 day in the last 7 days
3	2 days in the last 7 days
4	3 days in the last 7 days
5	4 days in the last 7 days
6	5 days in the last 7 days
7	6 days in the last 7 days
8	Every day in the last 7 days
99	Uninformed
VB02024	IN THE LAST 30 DAYS, how often did you feel hungry for not having enough food in your home?
1	Never
2	Rarely
3	Sometimes
4	In most cases
5	Always
99	Uninformed
VB02025	IN THE LAST 30 DAYS, how many times a day do you usually eat fresh fruit or fruit salad?
1	I have not eaten fruit in the last 30 days
2	Less than once a day (I have not eaten during the day)
3	Once per day
4	Twice per day
5	3 times per day
6	4 times per day
7	5 or more times per day
99	Uninformed
VB02027	IN THE LAST 30 DAYS, how many times a day did you drink soft drinks?
1	I haven't had soda in the last 30 days
2	Less than once a day (I do not every day)
3	Once per day
4	Twice per day
5	3 times per day
6	4 times per day
7	5 or more times per day
99	Uninformed
VB03001A1	How many days did you walk or cycle to school?
1	Any day in the last 7 days (0 day)
2	1 day in the last 7 days
3	2 days in the last 7 days
4	3 days in the last 7 days
5	4 days in the last 7 days
6	5 days in the last 7 days
7	5 days plus Saturday in the last 7 days
8	Five days plus Saturday and Sunday, in the last 7 days
99	Uninformed
VB03002A1	When you walk or cycle to school, how long does it take?
-1	Skip question
1	Less than 10 minutes per day
2	10 to 19 minutes per day
3	20 to 29 minutes per day
4	30 to 39 minutes per day
5	40 to 49 minutes per day
6	50 to 59 minutes per day
7	1 hour or more per day
99	Uninformed
VB03001A2	IN THE LAST 7 DAYS, how many days did you return home from school walking or cycling?
1	Any day in the last 7 days (0 day)
2	1 day in the last 7 days
3	2 days in the last 7 days
4	3 days in the last 7 days
5	4 days in the last 7 days
6	5 days in the last 7 days
7	5 days plus Saturday in the last 7 days
8	Five days plus Saturday and Sunday, in the last 7 days
99	Uninformed
VB03002A2	When you RETURN home from school by walking or by cycling, how long does it take?
-1	Skip question
1	Less than 10 minutes per day
2	10 to 19 minutes per day
3	20 to 29 minutes per day
4	30 to 39 minutes per day
5	40 to 49 minutes per day
6	50 to 59 minutes per day
7	1 hour or more per day
99	Uninformed
VB03003A	IN THE LAST 7 DAYS, how many days you did you have physical education (PE) classes in school?
1	Any day in the last 7 days (0 day)
2	1 day in the last 7 days
3	2 days in the last 7 days
4	3 days in the last 7 days
5	4 days in the last 7 days
6	5 days in the last 7 days
7	5 days plus Saturday in the last 7 days
8	Five days plus Saturday and Sunday, in the last 7 days
99	Uninformed
VB03006A	IN THE LAST 7 DAYS, not including physical education classes at school, how much time a day did you spend doing physical activity or sports like dance, gymnastics, weightlifting, wrestling or other physical activity?
1	Any day in the last 7 days (0 day)
2	1 day in the last 7 days
3	2 days in the last 7 days
4	3 days in the last 7 days
5	4 days in the last 7 days
6	5 days in the last 7 days
7	5 days plus Saturday in the last 7 days
8	Five days plus Saturday and Sunday, in the last 7 days
99	Uninformed
VB03007	NORMALLY, how long do these activities you do last each day (such as sports, dance, gymnastics, weightlifting, wrestling or other activity)? (not including physical education classes)
-1	Skip question
1	Less than 10 minutes per day
2	10 to 19 minutes per day
3	20 to 29 minutes per day
4	30 to 39 minutes per day
5	40 to 49 minutes per day
6	50 to 59 minutes per day
7	1 hour or more per day
99	Uninformed
VB03011A	IN THE LAST 7 DAYS, How many days did you do physical activity for at least 60 minutes (1 hour)? (Sum all the time you spent in any kind of physical activity EVERY DAY)
1	Any day in the last 7 days (0 day)
2	1 day in the last 7 days
3	2 days in the last 7 days
4	3 days in the last 7 days
5	4 days in the last 7 days
6	5 days in the last 7 days
7	5 days plus Saturday in the last 7 days
8	Five days plus Saturday and Sunday, in the last 7 days
99	Uninformed
TEMPODESLOC	It refers to the average daily cumulative time at school, with travel between school and home walking or cycling, in the last seven days prior to the survey. In minutes.
TEMPOEDFIS	It refers to the average cumulative time during the last seven days prior to the survey, the school held physical activity or sports during physical education classes at school. In minutes.
TEMPOEXTRA	It refers to the average cumulative time to practice some extracurricular physical activity such as sports, dance, gymnastics, weightlifting, wrestling or other activity in the last seven days prior to the survey. In minutes.
TEMPOTOTAL
TEMPOEST	The estimated overall physical activity refers to the number of days that the students reported spending at least one hour a day of physical activity during the seven days preceding the survey. In minutes.
VB03008	If you had a chance to do physical activity on most days of the week, how often would you do it?
1	I wouldn't do anything
2	I would do activity in some days of the week
3	I would do physical activity on most days of the week
4	I would do physical activity in some days of the week
5	I would do physical activity on most days of the week
99	Uninformed
VB03010A
1	Up to 1 hour per day
2	Over 1 hour to 2 hours per day
3	Over 2 hours to 3 hours per day
4	Over 3 hours to 4 hours per day
5	Over 4 hours to 5 hours per day
6	Over 5 hours to 6 hours per day
7	Over 6 hours to 7 hours a day
8	Over 7 hours to 8 hours per day
9	More than 8 hours a day
99	Uninformed
VB04001	In your lifetime, have you smoked cigarette, even one or two puffs?
1	Yes
2	No
99	Uninformed
VB04008A	IN THE LAST 30 DAYS, how many days did you use other tobacco products: straw or hand-rolled cigarettes, pipe, cigar, cigarette or Indian bali, hookahs, snuff, chewing tobacco etc? (Not including ordinary cigarette)
1	I don't use other tobacco products
2	No day in the last 30 days (0 days)
3	1 or 2 days in the last 30 days
4	3 to 5 days in the last 30 days
5	6 to 9 days in the last 30 days
6	10 to 19 days in the last 30 days
7	20 to 29 days in the last 30 days
8	All 30 days the last 30 days
99	Uninformed
VB04005	IN THE LAST 7 DAYS, how many days did people smoke in front of you?
1	Any day in the last 7 days (0 day)
2	1 or 2 days in the last 7 days
3	3 or 4 days in the last 7 days
4	5 or 6 days in the last 7 days
5	All seven days in the last 7 days
99	Uninformed
VB04006A	Do any of your parents or guardians smoke?
1	None of them
2	Only my father or guardian male
3	Only my mother or guardian female
4	My father and mother or guardians
5	I don't know
99	Uninformed
VB05002	Have you ever had a drink of alcohol in your life? (One serving equals one can of beer or one glass of wine or one serving of rum or whiskey, etc.)
1	Yes
2	No
99	Uninformed
VB05010	How many of your friends consume alcohol?
1	None
2	Few
3	Some
4	Most
5	All
6	I don't know
99	Uninformed
VB06001	Have you ever used any drugs like: weed, cocaine, crack, heroin, ether spray, ecstasy, oxi, etc?
1	Yes
2	No
99	Uninformed
VB06006	How many of your friends use drugs?
1	None
2	Few
3	Some
4	Most
5	All
6	I don't know
99	Uninformed
VB07001	IN THE LAST 30 DAYS, how many days did you miss classes or school without permission from your parents or guardians?
1	No day in the last 30 days (0 days)
2	1 or 2 days in the last 30 days
3	3 to 5 days in the last 30 days
4	6 to 9 days in the last 30 days
5	10 or more days in the last 30 days
99	Uninformed
VB07002	IN THE LAST 30 DAYS, how often did your parents or guardians actually know what you were doing in your free time?
1	Never
2	Rarely
3	Sometimes
4	Most of the time
5	Always
99	Uninformed
VB07003	IN THE LAST 30 DAYS, How often have your parents or guardians checked if your homework has been done?
1	Never
2	Rarely
3	Sometimes
4	Most of the time
5	Always
99	Uninformed
VB07004	IN THE LAST 30 DAYS, how often did your parents or guardians understand your problems and worries?
1	Never
2	Rarely
3	Sometimes
4	Most of the time
5	Always
99	Uninformed
VB07005	IN THE LAST 30 DAYS, how often have your parents or guardians searched your things without your consent?
1	Never
2	Rarely
3	Sometimes
4	Most of the time
5	Always
99	Uninformed
VB07006	IN THE LAST 30 DAYS, how often have your classmates treated you well and / or been helpful to you?
1	Never
2	Rarely
3	Sometimes
4	Most of the time
5	Always
99	Uninformed
VB07007	IN THE LAST 30 DAYS, how often have any of your schoolmates chided, intimidated, or made fun of you so much that you were hurt, bothered, upset, offended, or humiliated?
1	Never
2	Rarely
3	Sometimes
4	Most of the time
5	Always
99	Uninformed
VB07009	IN THE LAST 30 DAYS, did you chide, mock, intimidate any of your schoolmates so much that they were hurt, upset, offended or humiliated?
1	Yes
2	No
99	Uninformed
VB07010	Have you ever been bullied?
1	Yes
2	No
3	I do not know what is bullying
99	Uninformed
VB12001	IN THE LAST 12 MONTHS, how often have you felt alone?
1	Never
2	Rarely
3	Sometimes
4	Mostly
5	Always
99	Uninformed
VB12002	IN THE LAST 12 MONTHS, how often couldn't you sleep at night because something worried you?
1	Never
2	Rarely
3	Sometimes
4	Mostly
5	Always
99	Uninformed
VB12003	How many close friends do you have?
1	No friends (0)
2	1 friend
3	2 friends
4	3 or more friends
99	Uninformed
VB08001	Have you ever had sex?
1	Yes
2	No
99	Uninformed
VB08008	At school, have you ever received pregnancy prevention counseling?
1	Yes
2	No
3	I don't know
99	Uninformed
VB08009	At school, have you ever received advice about AIDS or other sexually transmitted diseases (STDs)?
1	Yes
2	No
3	I don't know
99	Uninformed
VB08010	At school, have you ever received advice on how to get condoms for free?
1	Yes
2	No
3	I don't know
99	Uninformed
VB10004	IN THE LAST 30 DAYS, how often did you wash your hands before eating?
1	Never
2	Rarely
3	Sometimes
4	Mostly
5	Always
99	Uninformed
VB10005	IN THE LAST 30 DAYS, how often did you wash your hands after using the bathroom or the toilet?
1	Never
2	Rarely
3	Sometimes
4	Mostly
5	Always
99	Uninformed
VB10006	IN THE LAST 30 DAYS, how often did you use soap when you washed your hands?
1	Never
2	Rarely
3	Sometimes
4	Mostly
5	Always
99	Uninformed
VB10001A	IN THE LAST 30 DAYS, how many times a day did you usually brush your teeth?
1	I did not brushed my teeth in the last 30 days
2	I do not brush my teeth daily
3	Once in the last 30 days
4	Twice in the last 30 days
5	3 times per day in the last 30 days
6	4 or more times per day in the last 30 days
99	Uninformed
VB10002	IN THE LAST 6 MONTHS, you had toothache? (Excluding pain caused by tooth appliance use)
1	Yes
2	No
3	I do not know / do not remember
99	Uninformed
VB10003	IN THE LAST 12 MONTHS, how many times have you been to the dentist?
1	Not once in the last 12 months (0 time)
2	Once the last 12 months
3	Twice in the last 12 months
4	3 or more times in the last 12 months
99	Uninformed
VB09001	IN THE LAST 30 DAYS, how many days did you miss school because you didn't feel safe on the way from your home to school?
1	No day in the last 30 days (0 days)
2	Once the last 12 months
3	Twice in the last 12 months
4	3 days in the last 30 days
5	4 days in the last 30 days
6	5 days or more in the last 30 days
99	Uninformed
VB09002	IN THE LAST 30 DAYS, how many days did you miss school because you didn't feel safe at school?
1	No day in the last 30 days (0 days)
2	Once the last 12 months
3	Twice in the last 12 months
4	3 days in the last 30 days
5	4 days in the last 30 days
6	5 days or more in the last 30 days
99	Uninformed
VB09006A1	IN THE LAST 30 DAYS, how often did you use a seatbelt while riding as a passenger in the FRONT SEAT of a car, van or taxi?
1	I did not use this kind of vehicle in the front seat in the last 30 days
2	I never use seatbelt
3	Rarely
4	Sometimes
5	Most of the time
6	Always
99	Uninformed
VB09006A2	IN THE LAST 30 DAYS, how often did you use a seatbelt while riding as a passenger in the BACK SEAT of a car, van or taxi?
1	I did not use this kind of vehicle in the back seat in the last 30 days
2	I never use seatbelt
3	Rarely
4	Sometimes
5	Most of the time
6	Always
99	Uninformed
VB09007A	IN THE LAST 30 DAYS, how often did you use a helmet when riding a motorcycle?
1	I did not ride a motorcycle in the last 30 days.
2	I never use a helmet
3	Rarely
4	Sometimes
5	Most of the time
6	Always
99	Uninformed
VB09008	IN THE LAST 30 DAYS, how many times did you drive a motor vehicle (car, motorcycle, speedboat, boat)?
1	Not once in the last 30 days (0 time)
2	Once in the last 30 days
3	2 or 3 times in the last 30 days
4	4 or 5 times in the last 30 days
5	6 or more times in the last 30 days
99	Uninformed
VB09009	IN THE LAST 30 DAYS, how often have you ridden in a car or other motor vehicle driven by someone who had consumed some alcohol?
1	Not once in the last 30 days (0 time)
2	Once in the last 30 days
3	2 or 3 times in the last 30 days
4	4 or 5 times in the last 30 days
5	6 or more times in the last 30 days
99	Uninformed
VB09003	IN THE LAST 30 DAYS, how many times have you been physically assaulted by an adult in your family?
1	Not once in the last 30 days (0 time)
2	Once in the last 30 days
3	2 or 3 times in the last 30 days
4	4 or 5 times in the last 30 days
5	6 or 7 times in the last 30 days
6	8 or 9 times in the last 30 days
7	10 or 11 times in the last 30 days
8	12 times or more in the last 30 days
99	Uninformed
VB09004	IN THE LAST 30 DAYS, have you been involved in any fights in which someone used a fire gun such as a revolver or shotgun?
1	Yes
2	No
99	Uninformed
VB09005	IN THE LAST 30 DAYS, have you been involved in any fights in which someone used any other weapon such as a knife, pocket knife, fish knife, stone, stick or bottle?
1	Yes
2	No
99	Uninformed
VB09010	IN THE LAST 12 MONTHS, how many times have you been physically assaulted?
1	Not once in the last 12 months (0 time)
2	Once the last 12 months
3	2-3 times in the last 12 months
4	4-5 times in the last 12 months
5	6-7 times in the last 12 months
6	8-9 times in the last 12 months
7	10 to 11 times in the last 12 months
8	12 or more in the last 12 months
99	Uninformed
VB09011	IN THE LAST 12 MONTHS, how many times did you get involved in a fight (a physical fight)?
1	Not once in the last 12 months (0 time)
2	Once the last 12 months
3	2-3 times in the last 12 months
4	4-5 times in the last 12 months
5	6-7 times in the last 12 months
6	8-9 times in the last 12 months
7	10 to 11 times in the last 12 months
8	12 or more in the last 12 months
99	Uninformed
VB09012	IN THE LAST 12 MONTHS, how many times have you been seriously injured?
1	Not once in the last 12 months (0 time)
2	Once the last 12 months
3	2 or 3 times in the last 12 months
4	4 or 5 times in the last 12 months
5	6 or 7 times in the last 12 months
6	8 or 9 times in the last 12 months
7	10 or 11 times in the last 12 months
8	12 or more times in the last 12 months
99	Uninformed
VB09013A	IN THE LAST 12 MONTHS, what was the most serious injury or wound that happend to you?
1	I haven't had any serious injury/wound in the last 12 months
2	I had a broken bone or dislocated joint
3	I had a cut or perforation
4	I had a trauma or other head/neck injury and passed out or could not breathe
5	I had a gunshot wound
6	I had a severe burn
7	I was poisoned or had an overdose (I took too many drugs)
8	I had other wound or injury
99	Uninformed
VB09015	IN THE LAST 12 MONTHS, did you have a bike accident (fell and got injured)?
1	I have not cycled in the last 12 months.
2	I went cycling but had no accident
3	I went cycling and had an accident
99	Uninformed
VB09016	Have you ever been forced to have sex in your life?
1	Yes
2	No
99	Uninformed
VB13005	How would you rate your health?
1	Very good
2	Good
3	Regular
4	Bad
5	Too bad
99	Uninformed
VB13006	IN THE LAST 12 MONTHS, how many days did you miss school due to health problems?
1	I haven't missed school in the last 12 months for health reasons
2	1-3 days in the last 12 months
3	4 to 7 days in the last 12 months
4	8-15 days in the last 12 months
5	16 days or more in the last 12 months
99	Uninformed
VB13001	IN THE LAST 12 MONTHS, did you seek medical attention related to your own health?
1	Yes
2	No
99	Uninformed
VB13004A	Did you get medical attention the LAST TIME you went to any Basic Health Unit? (IN THE LAST 12 MONTHS)
1	Yes
2	No
3	I didn't seek medical attention
99	Uninformed
VB13008	Have you heard about the vaccination campaign against the HPV virus?
1	Yes
2	No
99	Uninformed
VB14001	IN THE LAST 12 MONTHS, have you had wheezing chest?
1	Yes
2	No
99	Uninformed
VB14002	Have you ever had asthma in your life?
1	Yes
2	No
99	Uninformed
VB11006	Do you consider your body image as:
1	Very important
2	Important
3	Little important
4	Not important
99	Uninformed
VB11007	How do you feel about your body?
1	Very satisfied (a)
2	Content (a)
3	Indifferent
4	Unsatisfied (a)
5	Very dissatisfied (a)
99	Uninformed
VB11001	As for your body, you consider:
1	Very thin
2	Thin
3	Normal
4	Fat
5	Very fat
99	Uninformed
VB11002	What are you doing about your weight?
1	I'm doing nothing
2	I'm trying to lose weight
3	I'm trying to gain weight
4	I'm trying to keep the same weight
99	Uninformed
VB11003	IN THE LAST 30 DAYS, have you vomited or taken laxatives to lose weight or avoid gaining weight?
1	Yes
2	No
99	Uninformed
VB11004A	IN THE LAST 30 DAYS, have you taken any medicine, formula or other weight loss product without medical supervision?
1	Yes
2	No
99	Uninformed
VB11005	IN THE LAST 30 DAYS, have you taken any medicine, formula or other product to gain weight or muscle mass without medical supervision?
1	Yes
2	No
99	Uninformed
